# Supplementary material for: Highly Sensitive and Flexible Capacitive Pressure Sensors Based on Vertical Graphene and Micro-Pyramidal Dielectric Layer
Source: Nanomaterials (Basel). 2023 Feb 11;13(4):701. doi: 10.3390/nano13040701 (PMC9962134; doi:10.3390/nano13040701)
Supplement: Supplementary file 1 [file nanomaterials-13-00701-s001.zip]

Archive with 1 entries (1 files):
- nanomaterials-2174675-supplementary.pdf
